# Supplementary material for: Altered Function of the DnaJ Family Cochaperone DNJ-17 Modulates Locomotor Circuit Activity in a Caenorhabditis elegans Seizure Model
Source: G3 (Bethesda). 2016 May 16;6(7):2165–71. doi: 10.1534/g3.116.028928 (PMC4938669; doi:10.1534/g3.116.028928)
Supplement: Supplemental Material [file supp_g3.116.028928_TableS1.xlsx]

## Sheet: Sheet1
Table S1. List of strains and transgenes used in the study.
Strain number	Genotype	Notes
MT6241	acr-2(n2420)X
CZ20444	dnj-17(tm570)III
CZ21429	dnj-17(ju1239)III
CB156	unc-25(e156) dnj-17(ju1162 N77K)III
MT6648	unc-25(e156) dnj-17(ju1162 N77K)III; acr-2(n2420)X
CZ19995	unc-25(e156) dnj-17(ju1162 N77K)III; acr-2(n2420)X	2x outcrossed MT6648
SP1104	unc-25(e156) bli-5(e518)III	dnj-17(wt)
CZ22168	unc-25(e156)III	dnj-17(wt) Obtained from outcrossing SP1104
MT5957	unc-25(n2324)III	dnj-17(wt)
MT5969	unc-25(n2328)III	dnj-17(wt)
CZ20874	unc-25(n2324)III; acr-2(n2420)X	dnj-17(wt)
CZ9381	unc-25(n2328)III; acr-2(n2420)X	dnj-17(wt)
CZ9307	unc-49(e382); acr-2(n2420)X	dnj-17(wt)
CZ9304	unc-47(gk192); acr-2(n2420)X	dnj-17(wt)
CZ21261	Pdnj-17-GFP(juEx6433)
CZ22374	acr-2(n2420)X; Pdnj-17-GFP(juEx6433)
CZ21262	Pdnj-17-dnj-17(wt)::GFP(juEx6434)
CZ21263	Pdnj-17-dnj-17(ju1162 N77K)::GFP(juEx6435)
CZ22170	dnj-17(tm570)III; acr-2(n2420)X
CZ21431	dnj-17(ju1239)III; acr-2(n2420)X
CZ20873	unc-47(gk192)III dnj-17(tm570)III; acr-2(n2420)X
CZ22173	unc-25(e156)III dnj-17(ju1276)III; acr-2(n2420)X
CZ22169	unc-25(e156)III dnj-17(wt)III; acr-2(n2420)X
CZ21065	acr-2(n2420)X; Pdnj-17-dnj-17(wt)(juEx6328)
CZ20975	acr-2(n2420)X; Pdnj-17-dnj-17(ju1162 N77K)(juEx6324)
CZ22175	acr-2(n2420)X; Prgef-1-dnj-17(ju1162 N77K)(juEx6710)
CZ22177	acr-2(n2420)X; Prgef-1-dnj-17(wt)(juEx6712)
CZ24592	acr-2(n2420)X; Pmyo-3-dnj-17(ju1162 N77K)(juEx7546)
CZ24595	acr-2(n2420)X; Pmyo-3-dnj-17(wt)(juEx7549)
CZ21071	unc-25(n2324)III; acr-2(n2420)X; Pdnj-17-dnj-17(wt)(juEx6328)
CZ21070	unc-25(n2324)III; acr-2(n2420)X; Pdnj-17-dnj-17(ju1162 N77K))(juEx6324)
CZ21068	unc-47(gk192)III; acr-2(n2420)X; Pdnj-17-dnj-17(ju1162 N77K)(juEx6328)
CZ21258	unc-47(gk192)III; acr-2(n2420)X; Pdnj-17-dnj-17(WT)(juEx6324)
CZ24445	Pdnj-17-dnj-17(wt)(juSi276)II; dnj-17(ju1239)III
CZ24225	Pdnj-17-dnj-17(ju1162 N77K)(juSi278)II; dnj-17(ju1239)III
CZ23083	Pdnj-17-dnj-17(wt)(juSi276)II; dnj-17(ju1239)III; acr-2(n2420)X
CZ23084	Pdnj-17-dnj-17(ju1162 N77K)(juSi278)II; dnj-17(ju1239)III; acr-2(n2420)X
OP492	unc-119(tm4063)III; [dnj-17::TY1::EGFP::3xFLAG(92C12) + unc-119(+)](wgIs492)	Fosmid integrated line (Zhong et al., 2010)
Table S1. List of strains and transgenes used in the study.
Allele	Description
juEx6433	Injection into N2. pCZGY2641 Pdnj-17-gfp 25ng/ul Coelomocyte::RFP 60ng/ul
juEx6434	Injection into N2. pCZGY2642 Pdnj-17-dnj-17(wt)::gfp 45ng/ul Coelomocyte::RFP 60ng/ul
juEx6435	Injection into N2. pCZGY2643 Pdnj-17-dnj-17(ju1162 N77K)::gfp 45ng/ul Coelomocyte-RFP 60ng/ul
juEx6324	Injection into MT6241 acr-2(n2420)X. pCZGY2636 Pdnj-17-dnj-17(ju1162) 50ng/ul Coelomocyte-rfp 60ng/ul
juEx6328	Injection into MT6241 acr-2(n2420)X. pCZGY2635 Pdnj-17-dnj-17(wt) 50ng/ul Coelomocyte-rfp 60ng/ul
juEx6710	Injection into MT6241 acr-2(n2420)X. pCZGY2639 Prgef-1-dnj-17(wt) 5ng/ul Coelomocyte-rfp 60ng/ul
juEx6712	Injection into MT6241 acr-2(n2420)X. pCZGY2640 Prgef-1-dnj-17(ju1162 N77K) 5ng/ul Coelomocyte-rfp 60ng/ul
juEx7546	Injection into MT6241 acr-2(n2420)X. pCZGY2 Pmyo-3-dnj-17(wt) 5ng/ul Pmyo-2-mCherry 1ng/ul
juEx7549	Injection into MT6241 acr-2(n2420)X. pCZGY2635 Pmyo-3-dnj-17(ju1162 N77K) 5ng/ul Pmyo-2-mCherry 1ng/ul
juSi276	Single copy insertion of Pdnj-17-dnj-17(wt) on ChrII.
juSi278	Single copy insertion of Pdnj-17-dnj-17(ju1162 N77K) on ChrII.
ju1162	dnj-17 t to a mutation at 231th nucleotide in the first exon. N77K mutation in dnj-17. CB156 has this allele.
ju1239	dnj-17 378 bp deletion. Expected truncated protein product in this allele is 26 amino acids from 1st exon + 8 amino acids after frame shift and then stop codon. Removes most of the DnaJ domain.
ju1276	dnj-17 372 bp deletion. Expected truncated protein product in this allele is 27 amino acids from 1st exon + 9 amino acids after frame shift and then stop codon. Removes most of the DnaJ domain.
