# Supplementary material for: Altered Function of the DnaJ Family Cochaperone DNJ-17 Modulates Locomotor Circuit Activity in a Caenorhabditis elegans Seizure Model
Source: G3 (Bethesda). 2016 May 16;6(7):2165–71. doi: 10.1534/g3.116.028928 (PMC4938669; doi:10.1534/g3.116.028928)
Supplement: Supplemental Material [file supp_g3.116.028928_TableS2.xlsx]

## Sheet: Sheet1
Table S2. List of constructs used in the study.
pCZGY number	Plasmid	Construction notes
pCZGY2635	Pdnj-17-dnj-17(wt)	N2 dnj-17 Genomic DNA amplification by primer YJ11121 Forward AAACTCCATCAACCTGACTTCCCTG and and YJ11122 Reverse TTGCCCATTATTCTTCCCGAAAC. Fragment was inserted to Topo pcr8 vector backbone by TA cloning.
pCZGY2636	Pdnj-17-dnj-17(ju1162 N77K)	CZ19995 dnj-17 genomic DNA amplification by primer YJ11121 Forward AAACTCCATCAACCTGACTTCCCTG and and YJ11122 Reverse TTGCCCATTATTCTTCCCGAAAC. Fragment was inserted to Topo pcr8 vector backbone by TA cloning. Has dnj-17 (ju1162 N77K) sequence.
pCZGY2637	TopoPCR8 dnj-17(wt)	N2 Genomic DNA amplification by primer YJ11123 Forward ATGAAATGCCATTACGAAGTGCTCG and and YJ11122 Reverse TCACCAATCCTCATCATCCCCCTTA Fragment was inserted to Topo pcr8 vector backbone by TA cloning. Has dnj-17 wt sequence.
pCZGY2638	TopoPCR8 dnj-17(ju1162 N77K)	CZ19995 Genomic DNA amplification by primer YJ11123 Forward ATGAAATGCCATTACGAAGTGCTCG and and YJ11122 Reverse TCACCAATCCTCATCATCCCCCTTA Fragment was inserted to Topo pcr8 vector backbone by TA cloning. Has dnj-17 ju1162 sequence.
pCZGY2639	Prgef-1-dnj-17(WT)	LR reaction between pCZGY2637 dnj-17(wt) TopoPCR8 and pCZGY66 Prgef-1 DEST
pCZGY2640	Prgef-1-dnj-17(ju1162 N77K)	LR reaction between pCZGY2638 dnj-17(ju1162 N77K) TopoPCR8 and pCZGY66 Prgef-1 DEST
pCZGY	Pmyo-3-dnj-17(WT)	LR reaction between pCZGY2637 TopoPCR8 dnj-17(wt) and pCZGY925 Pmyo-3 DEST
pCZGY	Pmyo-3-dnj-17(ju1162 N77K)	LR reaction between pCZGY2638 TopoPCR8 dnj-17(ju1162 N77K) and pCZGY925 Pmyo-3 DEST
pCZGY2642	Pdnj-17-dnj-17(wt)::gfp	Promoter and the coding sequence of dnj-17 was amplified by YJ11129 and YJ11130 using pCZGY2635 as template. The last codon (the termination codon) was removed. GFP and backbone was amplified using PKK74 (Pcebp-1::cebp-1::gfp) as template with primers YJ11131 and YJ11132. Two fragments were assembled using Gibson assembly method.
pCZGY2643	Pdnj-17-dnj-17(ju1162 N77K)::gfp	Promoter and the coding sequence of dnj-17 was amplified by YJ11129 and YJ11130 using pCZGY2636 as template. The last codon (the termination codon) was removed. GFP and backbone was amplified using PKK74 (Pcebp-cebp-1::gfp) as template with primers YJ11131 and YJ11132. Two fragments were assembled using Gibson assembly method.
pCZGY2641	Pdnj-17-gfp	Promoter and the first 7 amino acid sequence of dnj-17 was amplified by YJ11125 GCTTGCATGCAAACTCCATCAACCTGACTT and YJ11126 CTCCTTTACTCACTTCGTAATGGCATTTCATAGC. GFP coding sequence and backbone was amplified using pczgy51 (Prgef-1-gfp) as template with YJ11127 CGAAGTGAGTAAAGGAGAAGAACTTTTCACTGG and YJ11128 GGAGTTTGCATGCAAGCTTGGCGTAATCA. Two PCR fragements were assembled by Gibson assembly protocol. …
pCZGY3031	Pdnj-17-dnj-17(wt) with ttTi5605 homology arms on Chr II	LR reaction between pDEST5605 and pCZGY2635
pCZGY3032	Pdnj-17-dnj-17(ju1162 N77K)with ttTi5605 homology arms on Chr II	LR reaction between pDEST5605 and pCZGY2636
pCZGY2646	Peft-3-Cas9+sgRNA1	sgRNA sequence ACAGAAAACTAGCGCTCAAA was added to pDD162 (Pefit-3-Cas9 + empty sgRNA) by PCR site-directed mutagenesis.
pCZGY2647	Peft-3-Cas9+sgRNA2	sgRNA sequence ACTCATATCTGAACGACAAA was added to pDD162 (Pefit-3-Cas9 + empty sgRNA) by PCR site-directed mutagenesis.
